# Supplementary material for: Robust detection of translocations in lymphoma FFPE samples using targeted locus capture-based sequencing
Source: Nat Commun. 2021 Jun 7;12:3361. doi: 10.1038/s41467-021-23695-8 (PMC8184748; doi:10.1038/s41467-021-23695-8)
Supplement: Supplementary file 5 — Supplementary Data 1 [file 41467_2021_23695_MOESM5_ESM.xlsx]

## Sheet: prob_info
Supplementary Data 1. Probe details used in this study
chr	pos_begin	pos_end	target_locus	genome	description
chr18	60736416	60996600	BCL2	hg19	BCL2_rearr_region
chr3	187429165	187760000	BCL6	hg19	BCL6_enhancer_region
chr8	128448316	129453680	MYC	hg19	MYC_300kb-upstream_700kb-downstream
chr14	106024796	106044796	IGH	hg19	IGH_RR2_20kb-surrounding-center-of-element
chr14	106156687	106176687	IGH	hg19	IGH_RR1_20kb-surrounding-center-of-element
chr14	106310062	106385377	IGH	hg19	IGH_Eu_20kb-surrounding-center-of-element
chr14	107329540	107349540	IGH	hg19	IGH_20kb-downstream_3kbend
chr2	89030452	89050452	IGK	hg19	IGK_upstr
chr2	89131583	89164000	IGK	hg19	IGK_del3_ECiEJ_regions
chr2	90274235	90294235	IGK	hg19	IGK_downstr
chr22	22360474	22380474	IGL	hg19	IGL_upstr
chr22	23235000	23308000	IGL	hg19	IGL_enh_EJ_regions
chr22	23487513	23507830	IGL	hg19	IGL_downstr
chr11	69140000	69480000	CCND1	hg19	CCND1_rearr_region
chr12	49400758	49461107	KMT2D	hg19	KMT2D
chr17	7561689	7600917	TP53	hg19	TP53
chr1	85721436	85752584	BCL10	hg19	BCL10
chr3	38179967	38180529	MYD88	hg19	MYD88
chr3	38181348	38181500	MYD88	hg19	MYD88
chr3	38181859	38182098	MYD88	hg19	MYD88
chr3	38182240	38182354	MYD88	hg19	MYD88
chr3	38182608	38184563	MYD88	hg19	MYD88
chr17	62006074	62006704	CD79B	hg19	CD79B
chr17	62006783	62006852	CD79B	hg19	CD79B
chr17	62007107	62007277	CD79B	hg19	CD79B
chr17	62007398	62007791	CD79B	hg19	CD79B
chr17	62008682	62008761	CD79B	hg19	CD79B
chr17	62009540	62009735	CD79B	hg19	CD79B
chr19	42381183	42381477	CD79A	hg19	CD79A
chr19	42383036	42383387	CD79A	hg19	CD79A
chr19	42383583	42383744	CD79A	hg19	CD79A
chr19	42384726	42384821	CD79A	hg19	CD79A
chr19	42384907	42385463	CD79A	hg19	CD79A
chr7	148504438	148504820	EZH2	hg19	EZH2
chr7	148506151	148506262	EZH2	hg19	EZH2
chr7	148506380	148506500	EZH2	hg19	EZH2
chr7	148507407	148507524	EZH2	hg19	EZH2
chr7	148508696	148508829	EZH2	hg19	EZH2
chr7	148511024	148511255	EZH2	hg19	EZH2
chr7	148511980	148512155	EZH2	hg19	EZH2
chr7	148512582	148512652	EZH2	hg19	EZH2
chr7	148513756	148513891	EZH2	hg19	EZH2
chr7	148514266	148514532	EZH2	hg19	EZH2
chr7	148514935	148515247	EZH2	hg19	EZH2
chr7	148516663	148516811	EZH2	hg19	EZH2
chr7	148523515	148523767	EZH2	hg19	EZH2
chr7	148524236	148524381	EZH2	hg19	EZH2
chr7	148525810	148525994	EZH2	hg19	EZH2
chr7	148526803	148526964	EZH2	hg19	EZH2
chr7	148529700	148529874	EZH2	hg19	EZH2
chr7	148543544	148543720	EZH2	hg19	EZH2
chr7	148544267	148544409	EZH2	hg19	EZH2
chr7	148580277	148580616	EZH2	hg19	EZH2
chr7	148581240	148581457	EZH2	hg19	EZH2
chr16	3774946	3779962	CREBBP	hg19	CREBBP
chr16	3781178	3781493	CREBBP	hg19	CREBBP
chr16	3781758	3781954	CREBBP	hg19	CREBBP
chr16	3786015	3786235	CREBBP	hg19	CREBBP
chr16	3786625	3786839	CREBBP	hg19	CREBBP
chr16	3788547	3788686	CREBBP	hg19	CREBBP
chr16	3789570	3789735	CREBBP	hg19	CREBBP
chr16	3790369	3790594	CREBBP	hg19	CREBBP
chr16	3794887	3794976	CREBBP	hg19	CREBBP
chr16	3795271	3795369	CREBBP	hg19	CREBBP
chr16	3799619	3799692	CREBBP	hg19	CREBBP
chr16	3801710	3801829	CREBBP	hg19	CREBBP
chr16	3807273	3807409	CREBBP	hg19	CREBBP
chr16	3807781	3808082	CREBBP	hg19	CREBBP
chr16	3808837	3808992	CREBBP	hg19	CREBBP
chr16	3817686	3817945	CREBBP	hg19	CREBBP
chr16	3819162	3819387	CREBBP	hg19	CREBBP
chr16	3820541	3821020	CREBBP	hg19	CREBBP
chr16	3823734	3823964	CREBBP	hg19	CREBBP
chr16	3824559	3824711	CREBBP	hg19	CREBBP
chr16	3827601	3827675	CREBBP	hg19	CREBBP
chr16	3827983	3828227	CREBBP	hg19	CREBBP
chr16	3828692	3828831	CREBBP	hg19	CREBBP
chr16	3830719	3830902	CREBBP	hg19	CREBBP
chr16	3831196	3831320	CREBBP	hg19	CREBBP
chr16	3832656	3832978	CREBBP	hg19	CREBBP
chr16	3841968	3842116	CREBBP	hg19	CREBBP
chr16	3843370	3843659	CREBBP	hg19	CREBBP
chr16	3860582	3860821	CREBBP	hg19	CREBBP
chr16	3900280	3901028	CREBBP	hg19	CREBBP
chr16	3929822	3930147	CREBBP	hg19	CREBBP
chr22	41488608	41489110	EP300	hg19	EP300
chr22	41513175	41513844	EP300	hg19	EP300
chr22	41521856	41522059	EP300	hg19	EP300
chr22	41523475	41523777	EP300	hg19	EP300
chr22	41525885	41526029	EP300	hg19	EP300
chr22	41527382	41527650	EP300	hg19	EP300
chr22	41531806	41531932	EP300	hg19	EP300
chr22	41533647	41533809	EP300	hg19	EP300
chr22	41536126	41536281	EP300	hg19	EP300
chr22	41537038	41537240	EP300	hg19	EP300
chr22	41542730	41542838	EP300	hg19	EP300
chr22	41543833	41543959	EP300	hg19	EP300
chr22	41545026	41545198	EP300	hg19	EP300
chr22	41545754	41546230	EP300	hg19	EP300
chr22	41547822	41548032	EP300	hg19	EP300
chr22	41548197	41548368	EP300	hg19	EP300
chr22	41550988	41551133	EP300	hg19	EP300
chr22	41553144	41553431	EP300	hg19	EP300
chr22	41554411	41554510	EP300	hg19	EP300
chr22	41556632	41556743	EP300	hg19	EP300
chr22	41558717	41558792	EP300	hg19	EP300
chr22	41560043	41560151	EP300	hg19	EP300
chr22	41562592	41562684	EP300	hg19	EP300
chr22	41564442	41564617	EP300	hg19	EP300
chr22	41564702	41564896	EP300	hg19	EP300
chr22	41565482	41565647	EP300	hg19	EP300
chr22	41566362	41566621	EP300	hg19	EP300
chr22	41568484	41568692	EP300	hg19	EP300
chr22	41569618	41569810	EP300	hg19	EP300
chr22	41572232	41572549	EP300	hg19	EP300
chr22	41572696	41576184	EP300	hg19	EP300
chr10	89622250	89624332	PTEN	hg19	PTEN
chr10	89653767	89653894	PTEN	hg19	PTEN
chr10	89685261	89685326	PTEN	hg19	PTEN
chr10	89690786	89690864	PTEN	hg19	PTEN
chr10	89692741	89693045	PTEN	hg19	PTEN
chr10	89702335	89702571	PTEN	hg19	PTEN
chr10	89711865	89712029	PTEN	hg19	PTEN
chr10	89717598	89717797	PTEN	hg19	PTEN
chr10	89720627	89720904	PTEN	hg19	PTEN
chr10	89724933	89731754	PTEN	hg19	PTEN
chr9	21967101	21968265	CDKN2A	hg19	CDKN2A
chr9	21968567	21968775	CDKN2A	hg19	CDKN2A
chr9	21970867	21971233	CDKN2A	hg19	CDKN2A
chr9	21974384	21975157	CDKN2A	hg19	CDKN2A
chr9	21994120	21994510	CDKN2A	hg19	CDKN2A
